# Supplementary material for: Non-invasive in vivo sensing of bacterial implant infection using catalytically-optimised gold nanocluster-loaded liposomes for urinary readout
Source: Nat Commun. 2024 Nov 28;15:10321. doi: 10.1038/s41467-024-53537-2 (PMC11605077; doi:10.1038/s41467-024-53537-2)
Supplement: Supplementary file 6 — Source data File [file 41467_2024_53537_MOESM6_ESM.xlsx]

## Sheet: Fig2b
Nanocluster diameter (nm)
2.624
2.174
2.021
1.21
1.469
2.223
2.298
1.231
2.877
1.153
1.137
1.734
1.202
2.074
1.417
1.466
1.316
0.855
1.526
1.478
2.472
1.674
1.285
1.526
1.271
1.137
1.583
1.652
2.3
1.549
1.404
2.086
2.08
2.123
1.523
1.493
1.022
0.812
2.891
2.008
2.174
2.253
2.338
2.578
1.91
0.761
1.614
1.724
1.271
1.445
1.898
1.538
1.947
1.682
1.312
1.804
1.875
2.211
2.211
1.912
2.091
1.242
1.404
1.912
1.141
1.983
2.078
1.514
1.901
2.245
1.69
1.478
1.891
1.395
1.87
1.65
1.742
1.375
2.557
1.782
1.475
1.316
1.608
1.523
2.275
1.523
1.511
1.792
1.804
1.674
1.608
1.671
1.603
1.947
2.158
0.945
1.267
1.231
2.004
1.523
1.395
1.764
2.019
2.181
2.245
1.549
1.362
1.153
1.242
2.08
1.824
1.863
2.181
1.889
1.231
1.652
1.404
2.203
1.228
1.764
1.65
1.404
1.526
1.945
1.875
1.538
1.671
1.336
2.594
1.65
2.239
1.782
1.69
1.625
1.703
1.742
1.538
1.63
1.429
1.42
1.782
2.028
2.203
1.614
1.523
1.891
1.804
1.417
1.375
2.091
1.938
1.792
1.891
1.757
1.834
1.938
1.445
2.141
1.475
2.384
1.742
1.608
2.086
2.651
1.797
1.523
1.526
1.703
1.558
1.804

## Sheet: Fig2c
pH 2	pH 6	pH 10	pH 2	pH 6	pH 10
0.182786	0.018129	0.146757	0.014957	0.005871	0.643129
0.1919	0.083057	0.448771	0.021214	0.013857	0.847871
0.211986	0.002457	0.203486	0.035514	0.009729	0.910057

## Sheet: Fig2d
0 M NaCl, (Au25(SG)18)0					0.2 M NaCl, (Au25(SG)18)0					1 M NaCl, (Au25(SG)18)0					0 M NaCl, (Au25(SG)18)-					0.2 M NaCl, (Au25(SG)18)-					1 M NaCl, (Au25(SG)18)-
Data for 1200020 datapoints counted into bins of width 0.002					Data for 1200020 datapoints counted into bins of width 0.002					Data for 1200020 datapoints counted into bins of width 0.002					Data for 1200020 datapoints counted into bins of width 0.002					Data for 1200020 datapoints counted into bins of width 0.002					Data for 1200020 datapoints counted into bins of width 0.002
Bin	Number of Frames	Normalised Population			Bin	Number of Frames	Normalised Population			Bin	Number of Frames	Normalised Population			Bin	Number of Frames	Normalised Population			Bin	Number of Frames	Normalised Population			Bin	Number of Frames	Normalised Population
0.728	1	0			0.724	1	0			0.728	7	0			0.728	1	0			0.732	12	0			0.73	9	0
0.73	43	0			0.726	36	0			0.73	131	0			0.73	22	0			0.734	156	0			0.732	278	0
0.732	366	0			0.728	340	0			0.732	963	0.001			0.732	143	0			0.736	1515	0.001			0.734	2540	0.002
0.734	2047	0.002			0.73	1698	0.001			0.734	4613	0.004			0.734	810	0.001			0.738	7316	0.006			0.736	11152	0.009
0.736	7321	0.006			0.732	4812	0.004			0.736	14302	0.012			0.736	3773	0.003			0.74	22718	0.019			0.738	27899	0.023
0.738	20941	0.017			0.734	8946	0.007			0.738	33836	0.028			0.738	10617	0.009			0.742	48938	0.041			0.74	46902	0.039
0.74	46760	0.039			0.736	13806	0.012			0.74	62836	0.052			0.74	21564	0.018			0.744	79133	0.066			0.742	67927	0.057
0.742	82279	0.069			0.738	21215	0.018			0.742	97942	0.082			0.742	35148	0.029			0.746	105437	0.088			0.744	96767	0.081
0.744	119316	0.099			0.74	34267	0.029			0.744	130569	0.109			0.744	51179	0.043			0.748	126820	0.106			0.746	126470	0.105
0.746	151327	0.126			0.742	55930	0.047			0.746	150997	0.126			0.746	67748	0.056			0.75	141293	0.118			0.748	141850	0.118
0.748	171004	0.143			0.744	85911	0.072			0.748	157505	0.131			0.748	81908	0.068			0.752	148032	0.123			0.75	136451	0.114
0.75	172003	0.143			0.746	120030	0.1			0.75	146306	0.122			0.75	98891	0.082			0.754	141993	0.118			0.752	121688	0.101
0.752	151278	0.126			0.748	151181	0.126			0.752	123911	0.103			0.752	118610	0.099			0.756	122855	0.102			0.754	103136	0.086
0.754	116834	0.097			0.75	168743	0.141			0.754	97433	0.081			0.754	133622	0.111			0.758	94389	0.079			0.756	88950	0.074
0.756	77892	0.065			0.752	164961	0.137			0.756	71940	0.06			0.756	135447	0.113			0.76	66386	0.055			0.758	75650	0.063
0.758	44159	0.037			0.754	138403	0.115			0.758	48987	0.041			0.758	121414	0.101			0.762	43588	0.036			0.76	59867	0.05
0.76	21810	0.018			0.756	102041	0.085			0.76	30036	0.025			0.76	99604	0.083			0.764	26224	0.022			0.762	42033	0.035
0.762	9438	0.008			0.758	64598	0.054			0.762	15816	0.013			0.762	76438	0.064			0.766	14065	0.012			0.764	25489	0.021
0.764	3533	0.003			0.76	35750	0.03			0.764	7412	0.006			0.764	53916	0.045			0.768	6148	0.005			0.766	13672	0.011
0.766	1196	0.001			0.762	17100	0.014			0.766	2859	0.002			0.766	34934	0.029			0.77	2263	0.002			0.768	6692	0.006
0.768	360	0			0.764	7014	0.006			0.768	1138	0.001			0.768	22134	0.018			0.772	595	0			0.77	3102	0.003
0.77	88	0			0.766	2405	0.002			0.77	344	0			0.77	13857	0.012			0.774	121	0			0.772	1149	0.001
0.772	20	0			0.768	668	0.001			0.772	106	0			0.772	8855	0.007			0.776	19	0			0.774	284	0
0.774	4	0			0.77	152	0			0.774	27	0			0.774	5142	0.004			0.778	3	0			0.776	58	0
					0.772	12	0			0.776	4	0			0.776	2512	0.002			0.78	1	0			0.778	5	0
															0.778	1153	0.001
															0.78	411	0
															0.782	136	0
															0.784	23	0
															0.786	7	0
															0.788	1	0

## Sheet: Fig2e
0 M NaCl, (Au25(SG)18)0					0.2 M NaCl, (Au25(SG)18)0					1 M NaCl, (Au25(SG)18)0					0 M NaCl, (Au25(SG)18)-					0.2 M NaCl, (Au25(SG)18)-					1 M NaCl, (Au25(SG)18)-
Data for 1200020 datapoints counted into bins of width 0.01					Data for 1200020 datapoints counted into bins of width 0.01					Data for 1200020 datapoints counted into bins of width 0.01					Data for 1200020 datapoints counted into bins of width 0.01					Data for 1200020 datapoints counted into bins of width 0.01					Data for 1200020 datapoints counted into bins of width 0.01
Bin	Number of Frames	Normalised Population			Bin	Number of Frames	Normalised Population			Bin	Number of Frames	Normalised Population			Bin	Number of Frames	Normalised Population			Bin	Number of Frames	Normalised Population			Bin	Number of Frames	Normalised Population
0	514731	0.428935			0	587683	0.489728			0	513145	0.427614			0	202924	0.169101			0	197244	0.164367			0	116311	0.096924
0.01	274763	0.228965			0.01	271522	0.226265			0.01	299222	0.249348			0.01	208389	0.173655			0.01	178919	0.149097			0.01	161755	0.134794
0.02	148421	0.123682			0.02	141326	0.11777			0.02	162162	0.135133			0.02	172402	0.143666			0.02	155321	0.129432			0.02	139791	0.116491
0.03	94819	0.079015			0.03	81573	0.067976			0.03	95221	0.07935			0.03	134675	0.112227			0.03	133146	0.110953			0.03	115059	0.095881
0.04	62452	0.052042			0.04	47106	0.039254			0.04	55613	0.046343			0.04	101633	0.084693			0.04	112517	0.093763			0.04	97129	0.080939
0.05	40313	0.033594			0.05	27634	0.023028			0.05	32669	0.027224			0.05	76446	0.063704			0.05	91972	0.076642			0.05	83298	0.069414
0.06	25448	0.021206			0.06	16647	0.013872			0.06	18169	0.015141			0.06	59377	0.04948			0.06	72588	0.060489			0.06	71185	0.05932
0.07	15424	0.012853			0.07	10314	0.008595			0.07	10036	0.008363			0.07	46488	0.038739			0.07	57315	0.047762			0.07	60766	0.050637
0.08	9568	0.007973			0.08	6513	0.005427			0.08	5139	0.004282			0.08	36519	0.030432			0.08	44840	0.037366			0.08	50641	0.0422
0.09	5714	0.004762			0.09	4081	0.003401			0.09	2788	0.002323			0.09	28283	0.023569			0.09	34709	0.028924			0.09	42947	0.035789
0.1	3345	0.002787			0.1	2323	0.001936			0.1	1698	0.001415			0.1	21745	0.018121			0.1	26999	0.022499			0.1	38031	0.031692
0.11	2081	0.001734			0.11	1416	0.00118			0.11	1193	0.000994			0.11	17586	0.014655			0.11	21458	0.017881			0.11	34889	0.029074
0.12	1198	0.000998			0.12	802	0.000668			0.12	894	0.000745			0.12	14004	0.01167			0.12	16757	0.013964			0.12	32182	0.026818
0.13	735	0.000612			0.13	494	0.000412			0.13	693	0.000577			0.13	11546	0.009622			0.13	12978	0.010815			0.13	28897	0.02408
0.14	478	0.000398			0.14	260	0.000217			0.14	468	0.00039			0.14	10019	0.008349			0.14	9961	0.008301			0.14	24594	0.020495
0.15	238	0.000198			0.15	149	0.000124			0.15	364	0.000303			0.15	8704	0.007253			0.15	7388	0.006157			0.15	19339	0.016116
0.16	132	0.00011			0.16	105	8.7e-05			0.16	241	0.000201			0.16	7960	0.006633			0.16	5495	0.004579			0.16	14173	0.011811
0.17	86	7.2e-05			0.17	31	2.6e-05			0.17	144	0.00012			0.17	7023	0.005852			0.17	3941	0.003284			0.17	10439	0.008699
0.18	37	3.1e-05			0.18	17	1.4e-05			0.18	86	7.2e-05			0.18	6226	0.005188			0.18	2869	0.002391			0.18	7702	0.006418
0.19	22	1.8e-05			0.19	9	7e-06			0.19	48	4e-05			0.19	5529	0.004607			0.19	2067	0.001722			0.19	5846	0.004872
0.2	14	1.2e-05			0.2	9	7e-06			0.2	14	1.2e-05			0.2	4790	0.003992			0.2	1424	0.001187			0.2	4906	0.004088
0.21	1	1e-06			0.21	2	2e-06			0.21	9	7e-06			0.21	3893	0.003244			0.21	1014	0.000845			0.21	4779	0.003982
					0.22	2	2e-06			0.22	4	3e-06			0.22	3199	0.002666			0.22	845	0.000704			0.22	4774	0.003978
					0.23	2	2e-06								0.23	2448	0.00204			0.23	687	0.000572			0.23	4591	0.003826
															0.24	2023	0.001686			0.24	606	0.000505			0.24	4617	0.003847
															0.25	1567	0.001306			0.25	574	0.000478			0.25	4195	0.003496
															0.26	1161	0.000967			0.26	532	0.000443			0.26	3741	0.003117
															0.27	904	0.000753			0.27	605	0.000504			0.27	3254	0.002712
															0.28	621	0.000517			0.28	586	0.000488			0.28	2536	0.002113
															0.29	520	0.000433			0.29	574	0.000478			0.29	1855	0.001546
															0.3	379	0.000316			0.3	564	0.00047			0.3	1473	0.001227
															0.31	288	0.00024			0.31	524	0.000437			0.31	1049	0.000874
															0.32	230	0.000192			0.32	544	0.000453			0.32	693	0.000577
															0.33	164	0.000137			0.33	504	0.00042			0.33	496	0.000413
															0.34	133	0.000111			0.34	440	0.000367			0.34	415	0.000346
															0.35	84	7e-05			0.35	422	0.000352			0.35	252	0.00021
															0.36	54	4.5e-05			0.36	306	0.000255			0.36	205	0.000171
															0.37	34	2.8e-05			0.37	225	0.000187			0.37	182	0.000152
															0.38	24	2e-05			0.38	149	0.000124			0.38	155	0.000129
															0.39	11	9e-06			0.39	144	0.00012			0.39	130	0.000108
															0.4	4	3e-06			0.4	103	8.6e-05			0.4	108	9e-05
															0.41	5	4e-06			0.41	69	5.7e-05			0.41	131	0.000109
															0.42	4	3e-06			0.42	29	2.4e-05			0.42	110	9.2e-05
															0.43	0	0			0.43	24	2e-05			0.43	81	6.7e-05
															0.44	0	0			0.44	19	1.6e-05			0.44	74	6.2e-05
															0.45	1	1e-06			0.45	7	6e-06			0.45	61	5.1e-05
															0.46	1	1e-06			0.46	8	7e-06			0.46	39	3.2e-05
																				0.47	3	2e-06			0.47	51	4.2e-05
																				0.48	2	2e-06			0.48	35	2.9e-05
																				0.49	2	2e-06			0.49	15	1.2e-05
																				0.5	0	0			0.5	15	1.2e-05
																				0.51	1	1e-06			0.51	10	8e-06
																									0.52	9	7e-06
																									0.53	1	1e-06
																									0.54	5	4e-06
																									0.55	1	1e-06
																									0.56	0	0
																									0.57	2	2e-06

## Sheet: Fig2g
# Accessible water (AW): Pocket has a sasa > 0 nm^2 AND water < 0.4 nm
# Inaccessible water (IW): Pocket has a sasa = 0 nm^2 AND water < 0.4 nm
# Accessible (A) but no water: Pocket has a sasa > 0 nm^2 AND NO water < 0.4 nm
# Inaccessible (I) and no water: Pocket has a sasa = 0 nm^2 AND NO water < 0.4 nm
# Each data frame is assigned a category based on the configuration of its binding pockets:
# AW: Frames with one (or more) "AW" pockets and all other pockets (out of 8) "I"
# IW: Frames with one (or more) "IW" pockets and all other pockets (out of 8) "I"
# A: Frames with one (or more) "A" pockets and all other pockets (out of 8) "I"
# AW_A: Frames with at least one "AW" pocket and at least one "A" pocket and all other pockets (out of 8) "I"
# IW_A: Frames with at least one "IW" pocket and at least one "A" pocket with all other pockets (out of 8) "I"
# AW_IW: Frames with at least one "AW" pocket and at least one "IW" pocket with all other pockets (out of 8) "I"
# AW_IW_A: Frames with at least one "AW" pocket and at least one "IW" pocket and at least one "A" pocket with all remaining pockets (out of 8) "I"
# I: Frames with all 8 pockets "I"
Data for 1200040 frames
	0 M NaCl, (Au25(SG)18)0		0.2 M NaCl, (Au25(SG)18)0		1 M NaCl, (Au25(SG)18)0		0 M NaCl, (Au25(SG)18)-		0.2 M NaCl, (Au25(SG)18)-		1 M NaCl, (Au25(SG)18)-
Category	Number of Frames	Normalised Population	Number of Frames	Normalised Population	Number of Frames	Normalised Population	Number of Frames	Normalised Population	Number of Frames	Normalised Population	Number of Frames	Normalised Population
AW	48107	4	28644	2.4	27118	2.3	89899	7.5	51616	4.3	101865	8.5
IW	323497	27	299399	24.9	310953	25.9	223984	18.7	310464	25.9	237574	19.8
A	190212	15.9	192468	16	178349	14.9	284681	23.7	163836	13.7	210945	17.6
AW_A	8682	0.7	7162	0.6	13804	1.2	52775	4.4	60081	5	70754	5.9
IW_A	59842	5	62090	5.2	85205	7.1	202394	16.9	286267	23.9	246243	20.5
AW_IW	11440	1	5718	0.5	7917	0.7	33736	2.8	48393	4	85808	7.2
AW_IW_A	2160	0.2	1423	0.1	1640	0.1	23327	1.9	30014	2.5	41532	3.5
I	556100	46.2	603136	50.3	575054	47.8	289244	24.1	249369	20.7	205319	17

## Sheet: Fig3b
Eluted volume (mL)	pH 2 Liposome-AuNC	pH 10 Liposome-AuNC
1	-0.0011	0.002
2	0.0076	0.0024
3	-0.0001	0.0025
4	0.0048	0.0054
5	0.0063	0.003
6	-0.0003	0.0011
7	-0.0001	0.0156
8	0.0144	0.2187
9	0.0123	0.1461
10	0.0062	0.0431
11	-0.0019	0.012
12	0.0036	0.0052
13	0.0057	0.0004
14	0.0017	0.0023
15	0.0036	0.0125
16	0.0066	0.0664
17	0.0225	0.6894
18	0.0437	1.411
19	0.039	1.4977
20	0.0446	1.3305
21	0.0325	0.698
22	0.0133	0.15
23	0.0048	0.0304
24	0.0036	0.0069
25	0.0024	-0.0002
26	0.0042	0.0076
27	0.0046	-0.0006
28	0.0047	-0.0005
29	0.0036	0.0008
30	0.004	0

## Sheet: Fig3c
AuNC-loaded liposomes	0	12.5	25	50	100	150	200
A652nm (a.u.)	0.0005	0.3653	0.5613	0.9932	1.358	1.1347	1.2517
	0.0001	0.3596	0.5914	0.9162	1.4046	1.1067	1.2598

## Sheet: Fig3d
X Intensity	Record 10: BSM:CH 1:1	Record 11: PC:CH 1:1	Record 12: BSM:PC:CH 1:1	X Number	Record 15: Average_AuNC-GSH pH 2 _ pur. (ICP)	Record 20: Average_AuNC-GSH pH 10 _ pur. (ICP)
0.4	0	0	0	0.4	0	0
0.463	0	0	0	0.463	0	0
0.536	0	0	0	0.536	0	0
0.621	0	0	0	0.621	0	0
0.719	0	0	0	0.719	0	0
0.833	0	0	0	0.833	0	0
0.965	0	0	0	0.965	0	0
1.12	0	0	0	1.12	1.21	0
1.29	0	0	0	1.29	8.4	1.21
1.5	0	0	0	1.5	20.3	9.34
1.74	0	0	0	1.74	25.6	22.9
2.01	0	0	0	2.01	20.9	27.8
2.33	0	0	0	2.33	12.9	20.9
2.7	0	0	0	2.7	6.54	11.3
3.12	0	0	0	3.12	2.8	4.69
3.62	0	0	0	3.62	1.02	1.49
4.19	0	0	0	4.19	0.311	0.337
4.85	0	0	0	4.85	0.0779	0.0436
5.61	0	0	0	5.61	0.0159	0.00129
6.5	0	0	0	6.5	0.00254	0
7.53	0	0	0	7.53	0.000231	0
8.72	0	0	0	8.72	3.36e-06	0
10.1	0	0	0	10.1	0	0
11.7	0	0	0	11.7	0	0
13.5	0	0	0	13.5	0	0
15.7	0	0	0	15.7	0	0
18.2	0	0	0	18.2	0	0
21	0	0	0	21	0	0
24.4	0	0	0	24.4	0	0
28.2	0	0	0	28.2	0	0
32.7	0	0	0	32.7	0	0
37.8	0	0	0	37.8	0	0
43.8	0	0	0	43.8	0	0
50.7	0	0	0	50.7	0	0
58.8	0.871	0.731	0.427	58.8	0	0
68.1	4.36	4.94	4.09	68.1	0	0
78.8	9.55	11.2	10.2	78.8	0	0
91.3	14.6	16.9	16.1	91.3	0	0
106	17.7	19.8	19.5	106	0	0
122	18	18.8	19.2	122	0	0
142	15.5	14.6	15.4	142	0	0
164	11	8.79	9.78	164	0	0
190	6.06	3.58	4.33	190	0	0
220	2.12	0.624	0.938	220	0	0
255	0.17	0	0.00316	255	0	0
295	0	0	0	295	1.46e-13	0
342	0	0	0	342	5.37e-13	0
396	0	0	0	396	1.08e-12	3.99e-13
459	0	0	0	459	2.09e-12	2.01e-12
531	0	0	0	531	3.68e-12	4.99e-12
615	0	0	0	615	4.86e-12	8.98e-12
712	0	0	0	712	4.9e-12	1.37e-11
825	0	0	0	825	4.01e-12	1.8e-11
955	0	0	0	955	2.75e-12	2.05e-11
1110	0	0	0	1110	1.65e-12	2.03e-11
1280	0	0	0	1280	9.85e-13	1.78e-11
1480	0	0	0	1480	6.97e-13	1.4e-11
1720	0	0	0	1720	5.67e-13	9.87e-12
1990	0	0	0	1990	4.58e-13	6.18e-12
2300	0	0	0	2300	3.5e-13	3.34e-12
2670	0	0	0	2670	2.56e-13	1.47e-12
3090	0	0	0	3090	1.91e-13	4.61e-13
3580	0	0	0	3580	1.59e-13	7.42e-14
4150	0	0	0	4150	1.67e-13	1e-14
4800	0	0	0	4800	2.35e-13	4.73e-14
5560	0	0	0	5560	2.3e-13	6.47e-14
6440	0	0	0	6440	8.74e-14	2.73e-14
7460	0	0	0	7460	0	0
8630	0	0	0	8630	0	0

## Sheet: Fig3e
	BSM:CH		PC:CH		BSM:PC:CH		AuNC 100x
x	y	x	y	x	y	x	y
-138	0	-139	0	-140	0	-139	0
-135	0	-136	0	-137	0	-136	0
-132	0	-133	0	-133	0	-132	0
-129	0	-129	0	-130	0	-129	0
-125	0	-126	0	-127	0	-126	0
-122	0	-123	0	-124	0	-123	0
-119	0	-120	0	-121	0	-119	0
-116	0	-116	0	-117	0	-116	0
-112	0	-113	0	-114	0	-113	0
-109	0	-110	0	-111	0	-110	0
-106	0	-107	0	-108	0	-106	0
-103	0	-103	0	-104	0	-103	0
-99.5	0	-100	0	-101	0	-100	0
-96.2	0	-97	0	-97.9	0	-96.7	0
-93	0	-93.7	0	-94.6	0	-93.5	0
-89.7	0	-90.5	0	-91.4	0	-90.2	0
-86.5	0	-87.3	0	-88.2	0	-87	0
-83.3	0	-84	0	-84.9	0	-83.8	0
-80	0	-80.8	0	-81.7	0	-80.5	0
-76.8	0	-77.5	0	-78.4	0	-77.3	0
-73.5	0	-74.3	0	-75.2	0	-74	0
-70.3	0	-71	0	-72	0	-70.8	0
-67.1	0	-67.8	0	-68.7	0	-67.5	0
-63.8	0	-64.6	0	-65.5	0	-64.3	0
-60.6	0	-61.3	0	-62.3	0	-61.1	0
-57.3	0	-58.1	0	-59	0	-57.8	0
-54.1	0	-54.8	0	-55.8	0	-54.6	0
-50.9	0	-51.6	0	-52.5	0	-51.3	0
-47.6	0	-48.3	0	-49.3	0	-48.1	0
-44.4	0	-45.1	0	-46.1	0	-44.8	3760.26
-41.2	0	-41.9	0	-42.8	0	-41.6	39612
-37.9	0	-38.6	0	-39.6	0	-38.4	169563
-34.7	5302.92	-35.4	0	-36.4	0	-35.1	371495
-31.4	34467.3	-32.1	0	-33.1	630.617	-31.9	409351
-28.2	62563.9	-28.9	0	-29.9	5821.1	-28.6	219715
-25	59380.3	-25.6	1114.38	-26.6	10670.5	-25.4	51789.3
-21.7	43242.9	-22.4	8205.91	-23.4	16256.1	-22.2	7434.28
-18.5	36626.4	-19.1	19763.8	-20.2	25652.9	-18.9	245.853
-15.2	51871.1	-15.9	45253.1	-16.9	57593.9	-15.7	0
-12	136497	-12.7	103459	-13.7	114169	-12.4	0
-8.76	256883	-9.42	210065	-10.4	191433	-9.19	0
-5.52	318428	-6.18	320574	-7.21	301905	-5.95	0
-2.28	298849	-2.93	311131	-3.97	339457	-2.7	0
0.955	185208	0.309	187100	-0.734	230903	0.538	0
4.19	74434.5	3.55	83128.2	2.5	106313	3.78	0
7.43	34650.7	6.8	33730.6	5.74	45621.5	7.02	0
10.7	14937.1	10	8804.75	8.98	20520.5	10.3	0
13.9	5517.38	13.3	1314.83	12.2	7950.15	13.5	0
17.1	2203.64	16.5	0	15.5	1169.32	16.7	0
20.4	220.448	19.8	0	18.7	69.294	20	0
23.6	0	23	0	21.9	0	23.2	0
26.9	0	26.3	0	25.2	0	26.5	0
30.1	0	29.5	0	28.4	0	29.7	0
33.3	0	32.7	0	31.6	0	33	0
36.6	0	36	0	34.9	0	36.2	0
39.8	0	39.2	0	38.1	0	39.4	0
43.1	0	42.5	0	41.4	0	42.7	0
46.3	0	45.7	0	44.6	0	45.9	0
49.5	0	49	0	47.8	0	49.2	0
52.8	0	52.2	0	51.1	0	52.4	0
56	0	55.4	0	54.3	0	55.7	0
59.3	0	58.7	0	57.5	0	58.9	0
62.5	0	61.9	0	60.8	0	62.1	0
65.7	0	65.2	0	64	0	65.4	0
69	0	68.4	0	67.3	0	68.6	0
72.2	0	71.7	0	70.5	0	71.9	0
75.5	0	74.9	0	73.7	0	75.1	0
78.7	0	78.1	0	77	0	78.3	0
81.9	0	81.4	0	80.2	0	81.6	0
85.2	0	84.6	0	83.5	0	84.8	0
88.4	0	87.9	0	86.7	0	88.1	0
91.6	0	91.1	0	89.9	0	91.3	0
94.9	0	94.4	0	93.2	0	94.6	0
98.1	0	97.6	0	96.4	0	97.8	0
101	0	101	0	99.6	0	101	0
105	0	104	0	103	0	104	0
108	0	107	0	106	0	108	0
111	0	111	0	109	0	111	0
114	0	114	0	113	0	114	0
118	0	117	0	116	0	117	0
121	0	120	0	119	0	120	0
124	0	124	0	122	0	124	0
127	0	127	0	126	0	127	0
131	0	130	0	129	0	130	0
134	0	133	0	132	0	133	0
137	0	137	0	135	0	137	0
140	0	140	0	138	0	140	0
143	0	143	0	142	0	143	0
147	0	146	0	145	0	146	0
150	0	149	0	148	0	150	0

## Sheet: Fig4b
	TSB			Toxin
BSM:CH	0.0355	0.0312		1.2497	1.3734
PC:CH	0.065	0.0692		1.4325	1.506
BSM:PC:CH	0.0101	0.0116		2.2093	2.2408

[truncated: 96 more sheets: Fig4c, Fig4d, Fig4e, Fig4f, Fig4g, Fig4h, Fig4i, Fig5b, Fig5d, Fig5e, Fig5f, Fig5g, Fig6d, Fig6f, Fig6g, SI-Fig1a-b, SI-Fig1c, SI-Fig1d, SI-FIg2a, SI-Fig2b …]
